# Supplementary material for: Enzyme-less nanopore detection of post-translational modifications within long polypeptides
Source: Nat Nanotechnol. 2023 Jul 27;18(11):1335–40. doi: 10.1038/s41565-023-01462-8 (PMC10656283; doi:10.1038/s41565-023-01462-8)
Supplement: Supplementary file 3 — Statistical source data. [file 41565_2023_1462_MOESM3_ESM.xlsx]

## Sheet: Sheet1
Trx-linker-14S-P			Trx-linker-24S-P			Trx-linker-16C-GSH			Trx-linker-26C-GSH			Trx-linker-16C-SLN			Trx-linker-26C-SLN
Ires%	ΔIRMS		Ires%	ΔIRMS		Ires%	ΔIRMS		Ires%	ΔIRMS		Ires%	ΔIRMS		Ires%	ΔIRMS
0.0386596	1.04397		0.0924464	1.80461		0.0478162	1.0959		0.0820913	1.07788		0.138377	0.613951		0.189357	2.59644
0.0597287	0.720132		0.0990716	1.06184		0.0467553	0.992345		0.0785881	1.77336		0.140969	1.15548		0.177994	1.07199
0.0442298	0.962505		0.0889219	1.9096		0.0457383	1.10933		0.0827752	1.71206		0.149193	1.02526		0.205274	1.30372
0.0414873	1.12938		0.0922964	1.85035		0.0416536	1.11017		0.0767022	1.41232		0.149209	1.27548		0.169382	2.1007
0.0395221	1.15708		0.117421	1.86032		0.050138	1.03924		0.0807265	1.45931		0.132327	0.543955		0.153007	2.56732
0.0442451	0.825566		0.0863065	1.62559		0.0512595	1.0003		0.0803065	1.6992		0.14924	0.945737		0.194219	1.17309
0.0474322	0.884165		0.0935127	1.63393		0.0631182	1.04803		0.0872333	1.52598		0.141768	0.165328		0.17447	2.0291
0.0424984	0.930845		0.113986	3.70527		0.0470014	1.04965		0.0800353	1.57784		0.1401	0.817876		0.181766	1.65748
0.0418662	0.954955		0.0605033	3.4213		0.0501713	0.734803		0.0795218	1.4795		0.142074	0.743408		0.191471	1.4599
0.0413315	1.25992		0.0917598	1.7041		0.0508069	0.926346		0.0682673	1.66878		0.141054	0.741789		0.193878	1.26615
0.0461552	1.32323		0.0703191	1.75629		0.0494302	0.777817		0.0738569	1.51805		0.147829	1.23009		0.148251	0.493151
0.0417813	1.04486		0.0887526	2.18841		0.049886	0.990137		0.0813765	1.56913		0.142486	0.895141		0.190802	2.41179
0.0398158	0.632053		0.0592427	1.84271		0.0478871	1.16432		0.0816649	1.6127		0.14539	1.00668		0.17146	2.3943
0.0273753	0.841859		0.0993139	1.97323		0.0483023	0.644479		0.0859978	1.59556		0.140673	0.511858		0.14173	1.91902
0.0377907	1.0746		0.0703477	1.89516		0.0482991	0.960821		0.080139	1.64645		0.151637	0.447227		0.168951	2.26619
0.0418672	0.803062		0.068021	1.59323		0.0429416	0.884301		0.10837	1.72307		0.157183	0.755073		0.1788	1.95245
0.0629628	0.989372		0.0720066	3.04483		0.0643723	1.00346		0.0824121	1.6536		0.14269	0.593049		0.161072	1.82601
0.0426323	0.938027		0.0648056	1.91232		0.0510755	0.978581		0.0793624	1.6602		0.147808	0.354974		0.147932	1.73855
0.047338	0.801725		0.0709476	1.91323		0.0495895	1.22666		0.0951833	1.63005		0.148563	0.68608		0.169393	1.85539
			0.0942064	2.17044		0.0796807	1.0821		0.111137	1.73693		0.147506	0.707436		0.167478	1.70082
			0.0705741	1.8672		0.0507686	1.04467		0.125155	1.77071		0.147594	0.255074		0.180763	1.59369
			0.0950369	2.10108		0.0488965	0.970184					0.157256	0.535823		0.169548	1.77088
			0.0977023	2.03089		0.0496356	1.06455					0.146644	0.852723		0.181311	1.7723
			0.0656128	1.61109		0.0312175	0.924271					0.148013	0.55499		0.169778	1.24268
			0.0684462	1.95272		0.0525347	0.836447								0.197763	2.34189
			0.0910145	2.34399		0.0489934	0.86709								0.16811	1.73525
			0.07013	1.97155		0.0369862	0.729223								0.155915	0.688996
						0.0534047	0.983097								0.159459	1.72839
						0.0568306	0.718072								0.182242	2.12397
						0.0746194	0.782526								0.170436	1.29801
						0.0571191	0.898014								0.165582	1.81922
						0.0533457	0.779679								0.204138	0.992593
						0.0438601	0.834183								0.167352	1.86799
						0.0467794	0.929087								0.169861	1.73028
						0.0464625	0.994146								0.178371	1.5632
						0.0512468	0.402441								0.193148	1.17019
						0.0496797	0.944905								0.174307	1.21732
						0.0481643	1.0549								0.2227	3.1641
						0.0529061	0.858564								0.178818	1.5002
						0.0871549	1.49445								0.15905	0.676113
						0.0488737	0.35476								0.168124	1.38817
						0.0490567	0.771431								0.185902	1.06259
						0.0499779	1.10672								0.16911	1.39181
						0.0495333	1.06122								0.176446	1.68482
						0.0480063	0.800235								0.152371	1.71791
						0.0462887	0.764165								0.17738	1.41365
															0.160189	1.52938
															0.178445	1.53535
															0.167929	1.61355
															0.160559	0.588471
															0.166866	1.53078
															0.156967	1.36022
															0.167697	1.68088
															0.164203	1.60507
															0.151086	2.60164
